# Supplementary material for: Analysis of Potential Vitamin D Molecule Biomarkers: Association of Calcitriol and Its Hydroxylation Efficiency Ratio with Cardiovascular Disease Risk in Rheumatoid Arthritis Patients
Source: Biomedicines. 2024 Jan 25;12(2):273. doi: 10.3390/biomedicines12020273 (PMC10886495; doi:10.3390/biomedicines12020273)
Supplement: Supplementary file 1 [file biomedicines-12-00273-s001.zip]

Archive with 1 entries (1 files):
- biomedicines-2812628-supplementary.pdf
